# Supplementary material for: PLCE1 Polymorphisms Are Associated With Gastric Cancer Risk: The Changes in Protein Spatial Structure May Play a Potential Role
Source: Front Genet. 2021 Aug 31;12:714915. doi: 10.3389/fgene.2021.714915 (PMC8438327; doi:10.3389/fgene.2021.714915)
Supplement: Supplementary file 2 [file Table_2.XLSX]

## Sheet: GO
GO Enrichment Results
Category	GO ID	GO Terms	Count	%	P-Value	Genes	List Total	Pop Hits	Pop Total	Fold Enrichment	Bonferroni	Benjamini	FDR
GOTERM_BP_DIRECT	GO:0043647	inositol phosphate metabolic process	4	36.3636	2.43243e-06	ITPKB, IPMK, ITPKA, PLCE1	11	47	16792	129.919	0.000286986	0.000287026	0.000277297
GOTERM_BP_DIRECT	GO:0046854	phosphatidylinositol phosphorylation	4	36.3636	1.98141e-05	PIP5KL1, PIP5K1A, PIP5K1B, PIP5K1C	11	94	16792	64.9594	0.00233536	0.00116903	0.00112941
GOTERM_BP_DIRECT	GO:0006661	phosphatidylinositol biosynthetic process	3	27.2727	0.000518333	PIP5K1A, PIP5K1B, PIP5K1C	11	58	16792	78.9592	0.0593453	0.0203878	0.0196966
GOTERM_BP_DIRECT	GO:0007265	Ras protein signal transduction	3	27.2727	0.000754392	RRAS, PLCE1, HRAS	11	70	16792	65.4234	0.0852018	0.0220822	0.0213337
GOTERM_BP_DIRECT	GO:0014066	regulation of phosphatidylinositol 3-kinase signaling	3	27.2727	0.000935688	PIP5K1A, PIP5K1B, PIP5K1C	11	78	16792	58.7133	0.10458	0.0220822	0.0213337
GOTERM_BP_DIRECT	GO:0007165	signal transduction	5	45.4545	0.00340555	ITPKB, RAP2B, ITPKA, PIP5K1A, HRAS	11	1161	16792	6.57427	0.331381	0.0669758	0.0647055
GOTERM_BP_DIRECT	GO:0007264	small GTPase mediated signal transduction	3	27.2727	0.00890125	RRAS, PLCE1, HRAS	11	246	16792	18.6164	0.651825	0.15005	0.144963
GOTERM_BP_DIRECT	GO:0046579	positive regulation of Ras protein signal transduction	2	18.1818	0.0112605	ITPKB, HRAS	11	19	16792	160.689	0.737177	0.166092	0.160462
GOTERM_BP_DIRECT	GO:0006909	phagocytosis	2	18.1818	0.0282276	PIP5K1A, PIP5K1C	11	48	16792	63.6061	0.965911	0.370095	0.35755
GOTERM_BP_DIRECT	GO:0007173	epidermal growth factor receptor signaling pathway	2	18.1818	0.0328618	PLCE1, HRAS	11	56	16792	54.5195	0.980607	0.38777	0.374625
GOTERM_BP_DIRECT	GO:0030336	negative regulation of cell migration	2	18.1818	0.0551702	RAP2B, RRAS	11	95	16792	32.1378	0.998765	0.591826	0.571764
GOTERM_BP_DIRECT	GO:0030036	actin cytoskeleton organization	2	18.1818	0.074795	ITPKA, PIP5K1C	11	130	16792	23.4853	0.999896	0.735484	0.710553
GOTERM_CC_DIRECT	GO:0005829	cytosol	8	72.7273	0.000469	ITPKB, RAP2B, ITPKA, PIP5K1A, PLCE1, PIP5K1B, PIP5K1C, HRAS	11	3315	18224	3.99814	0.013047	0.0131298	0.0126609
GOTERM_CC_DIRECT	GO:0016020	membrane	6	54.5455	0.00380509	ITPKB, RAP2B, RRAS, PIP5KL1, PIP5K1B, HRAS	11	2200	18224	4.51835	0.101246	0.0532712	0.0513687
GOTERM_CC_DIRECT	GO:0001931	uropod	2	18.1818	0.00602111	PIP5K1B, PIP5K1C	11	11	18224	301.223	0.155576	0.056197	0.05419
GOTERM_CC_DIRECT	GO:0005925	focal adhesion	3	27.2727	0.0184374	RRAS, PIP5K1A, PIP5K1C	11	391	18224	12.7115	0.406113	0.129062	0.124453
GOTERM_CC_DIRECT	GO:0032587	ruffle membrane	2	18.1818	0.0441061	PIP5K1A, PIP5K1C	11	82	18224	40.408	0.717205	0.246994	0.238173
GOTERM_CC_DIRECT	GO:0012505	endomembrane system	2	18.1818	0.0608376	PIP5K1B, PIP5K1C	11	114	18224	29.0654	0.82752	0.283909	0.273769
GOTERM_MF_DIRECT	GO:0005524	ATP binding	7	63.6364	7.33562e-05	ITPKB, PIP5KL1, IPMK, ITPKA, PIP5K1A, PIP5K1B, PIP5K1C	11	1495	16881	7.18559	0.00227154	0.000454808	0.00035211
GOTERM_MF_DIRECT	GO:0016308	1-phosphatidylinositol-4-phosphate 5-kinase activity	4	36.3636	5.2329e-09	PIP5KL1, PIP5K1A, PIP5K1B, PIP5K1C	11	7	16881	876.935	1.6222e-07	1.6222e-07	1.2559e-07
GOTERM_MF_DIRECT	GO:0052812	phosphatidylinositol-3,4-bisphosphate 5-kinase activity	3	27.2727	9.47231e-07	PIP5K1A, PIP5K1B, PIP5K1C	11	3	16881	1534.64	2.93637e-05	1.46821e-05	1.13668e-05
GOTERM_MF_DIRECT	GO:0052811	1-phosphatidylinositol-3-phosphate 4-kinase activity	3	27.2727	3.15544e-06	PIP5K1A, PIP5K1B, PIP5K1C	11	5	16881	920.782	9.78141e-05	3.26062e-05	2.52435e-05
GOTERM_MF_DIRECT	GO:0008440	inositol-1,4,5-trisphosphate 3-kinase activity	3	27.2727	1.41771e-05	ITPKB, IPMK, ITPKA	11	10	16881	460.391	0.000439396	0.000109872	8.50624e-05
GOTERM_MF_DIRECT	GO:0005525	GTP binding	3	27.2727	0.0205827	RAP2B, RRAS, HRAS	11	384	16881	11.9893	0.475192	0.070896	0.0548873
GOTERM_MF_DIRECT	GO:0052810	1-phosphatidylinositol-5-kinase activity	2	18.1818	0.00118445	PIP5K1A, PIP5K1B	11	2	16881	1534.64	0.0360729	0.00611965	0.00473779
GOTERM_MF_DIRECT	GO:0000285	1-phosphatidylinositol-3-phosphate 5-kinase activity	2	18.1818	0.0017762	PIP5K1A, PIP5K1B	11	3	16881	1023.09	0.05362	0.00786602	0.00608982
GOTERM_MF_DIRECT	GO:0016307	phosphatidylinositol phosphate kinase activity	2	18.1818	0.00414005	PIP5K1A, PIP5K1B	11	7	16881	438.468	0.120681	0.0160427	0.0124201
GOTERM_MF_DIRECT	GO:0019003	GDP binding	2	18.1818	0.0315403	RAP2B, RRAS	11	54	16881	56.8384	0.629722	0.0977751	0.0756968

## Sheet: P<0.05
GO Enrichment Results (P < 0.05)
Category	GO ID	GO Terms	Count	%	P-Value	Genes	List Total	Pop Hits	Pop Total	Fold Enrichment	Bonferroni	Benjamini	FDR
Biological process	GO:0007165	signal transduction	5	45.4545	0.00340555	ITPKB, RAP2B, ITPKA, PIP5K1A, HRAS	11	1161	16792	6.57427	0.331381	0.0669758	0.0647055
Biological process	GO:0043647	inositol phosphate metabolic process	4	36.3636	2.43243e-06	ITPKB, IPMK, ITPKA, PLCE1	11	47	16792	129.919	0.000286986	0.000287026	0.000277297
Biological process	GO:0046854	phosphatidylinositol phosphorylation	4	36.3636	1.98141e-05	PIP5KL1, PIP5K1A, PIP5K1B, PIP5K1C	11	94	16792	64.9594	0.00233536	0.00116903	0.00112941
Biological process	GO:0006661	phosphatidylinositol biosynthetic process	3	27.2727	0.000518333	PIP5K1A, PIP5K1B, PIP5K1C	11	58	16792	78.9592	0.0593453	0.0203878	0.0196966
Biological process	GO:0007265	Ras protein signal transduction	3	27.2727	0.000754392	RRAS, PLCE1, HRAS	11	70	16792	65.4234	0.0852018	0.0220822	0.0213337
Cellular component	GO:0005829	cytosol	8	72.7273	0.000469	ITPKB, RAP2B, ITPKA, PIP5K1A, PLCE1, PIP5K1B, PIP5K1C, HRAS	11	3315	18224	3.99814	0.013047	0.0131298	0.0126609
Cellular component	GO:0016020	membrane	6	54.5455	0.00380509	ITPKB, RAP2B, RRAS, PIP5KL1, PIP5K1B, HRAS	11	2200	18224	4.51835	0.101246	0.0532712	0.0513687
Cellular component	GO:0001931	uropod	2	18.1818	0.00602111	PIP5K1B, PIP5K1C	11	11	18224	301.223	0.155576	0.056197	0.05419
Cellular component	GO:0005925	focal adhesion	3	27.2727	0.0184374	RRAS, PIP5K1A, PIP5K1C	11	391	18224	12.7115	0.406113	0.129062	0.124453
Cellular component	GO:0032587	ruffle membrane	2	18.1818	0.0441061	PIP5K1A, PIP5K1C	11	82	18224	40.408	0.717205	0.246994	0.238173
Molecular function	GO:0005524	ATP binding	7	63.6364	7.33562e-05	ITPKB, PIP5KL1, IPMK, ITPKA, PIP5K1A, PIP5K1B, PIP5K1C	11	1495	16881	7.18559	0.00227154	0.000454808	0.00035211
Molecular function	GO:0016308	1-phosphatidylinositol-4-phosphate 5-kinase activity	4	36.3636	5.2329e-09	PIP5KL1, PIP5K1A, PIP5K1B, PIP5K1C	11	7	16881	876.935	1.6222e-07	1.6222e-07	1.2559e-07
Molecular function	GO:0052811	1-phosphatidylinositol-3-phosphate 4-kinase activity	3	27.2727	3.15544e-06	PIP5K1A, PIP5K1B, PIP5K1C	11	5	16881	920.782	9.78141e-05	3.26062e-05	2.52435e-05
Molecular function	GO:0008440	inositol-1,4,5-trisphosphate 3-kinase activity	3	27.2727	1.41771e-05	ITPKB, IPMK, ITPKA	11	10	16881	460.391	0.000439396	0.000109872	8.50624e-05
Molecular function	GO:0005525	GTP binding	3	27.2727	0.0205827	RAP2B, RRAS, HRAS	11	384	16881	11.9893	0.475192	0.070896	0.0548873
