# Supplementary material for: PLCE1 Polymorphisms Are Associated With Gastric Cancer Risk: The Changes in Protein Spatial Structure May Play a Potential Role
Source: Front Genet. 2021 Aug 31;12:714915. doi: 10.3389/fgene.2021.714915 (PMC8438327; doi:10.3389/fgene.2021.714915)
Supplement: Supplementary file 3 [file Table_3.XLSX]

## Sheet: Sheet1
KEGG ID	Terms	Fold Enrichment	P-Value	Count	%	Genes	List Total	Pop Hits	Pop Total	Bonferroni	Benjamini	FDR
hsa00562	Inositol phosphate metabolism	77.5099	3.26667e-13	8	72.7273	ITPKB, PIP5KL1, IPMK, ITPKA, PIP5K1A, PLCE1, PIP5K1B, PIP5K1C	10	71	6879	1.86178e-11	1.862e-11	1.764e-11
hsa04070	Phosphatidylinositol signaling system	49.1357	5.81627e-10	7	63.6364	ITPKB, IPMK, ITPKA, PIP5K1A, PLCE1, PIP5K1B, PIP5K1C	10	98	6879	3.31528e-08	1.65764e-08	1.57039e-08
hsa04810	Regulation of actin cytoskeleton	16.3786	9.42884e-05	5	45.4545	RRAS, PIP5K1A, PIP5K1B, PIP5K1C, HRAS	10	210	6879	0.00536027	0.00179148	0.00169719
hsa01100	Metabolic pathways	4.51452	0.000139352	8	72.7273	ITPKB, PIP5KL1, IPMK, ITPKA, PIP5K1A, PLCE1, PIP5K1B, PIP5K1C	10	1219	6879	0.00791213	0.00183722	0.00174052
hsa04144	Endocytosis	14.2718	0.00016116	5	45.4545	PIP5KL1, PIP5K1A, PIP5K1B, PIP5K1C, HRAS	10	241	6879	0.00914477	0.00183722	0.00174052
hsa05231	Choline metabolism in cancer	27.2436	0.000242041	4	36.3636	PIP5K1A, PIP5K1B, PIP5K1C, HRAS	10	101	6879	0.0137032	0.00229939	0.00217837
hsa04666	Fc gamma R-mediated phagocytosis	24.5679	0.00501736	3	27.2727	PIP5K1A, PIP5K1B, PIP5K1C	10	84	6879	0.24927	0.0408556	0.0387054
hsa04020	Calcium signaling pathway	11.5291	0.0214934	3	27.2727	ITPKB, ITPKA, PLCE1	10	179	6879	0.710176	0.15314	0.14508
hsa05205	Proteoglycans in cancer	10.3185	0.0264667	3	27.2727	RRAS, PLCE1, HRAS	10	200	6879	0.783231	0.165233	0.156536
hsa04015	Rap1 signaling pathway	9.82714	0.0289882	3	27.2727	RRAS, PLCE1, HRAS	10	210	6879	0.813019	0.165233	0.156536
hsa04014	Ras signaling pathway	9.13142	0.0332207	3	27.2727	RRAS, PLCE1, HRAS	10	226	6879	0.854233	0.172143	0.163083
